# Supplementary material for: Seagrass ecosystems reduce disease risk and economic loss in marine farming production
Source: Proc Natl Acad Sci U S A. 2024 Dec 16;121(52):e2416012121. doi: 10.1073/pnas.2416012121 (PMC11670088; doi:10.1073/pnas.2416012121)
Supplement: Supplementary file 2 — Dataset S01 (CSV) [file pnas.2416012121.sd01.csv]

Disease	Host	Pathogen	Human Use
Rotten thallus syndrome	Gracilaria verrucosa	Vibrio	Wild harvest
White tip disease	Gracilariopsis lemaneiformis	Vibrio	Aquacultured
Ice-ice disease	Kappaphycus alvarezii,	Flavobacterium, Vibrio	Aquacultured
Ice-ice disease	Euchema denticulatum	Flavobacterium, Vibrio	Aquacultured
Hole rotten disease	Saccharina japonica	Vibrio	Aquacultured
Suminori	Porphyra leucosticta	Flavobacterium	Aquacultured
Anaaki	Porphyra yezoensis	Flavobacterium	Aquacultured
Red spot disease	Saccharina japonica	Vibrio	Wild harvest
Rotten hole disease	Saccharina japonica	Vibrio	Wild harvest
Rot disease	Saccharina japonica	Vibrio	Wild harvest
Yellow spot disease	Pyropia yezoensis	Vibrio	Aquacultured
Yellow spot disease	Chondrus crispus	Flavobacterium	Aquacultured
Yellow spot disease	Gracilaria conferta	Flavobacterium, Vibrio	Wild harvest
White rot disease	Porphyra leucosticta	Vibrio	Aquacultured
Green spot rotting	Porphyra yezoensis	Vibrio	Aquacultured
Apical necrosis	Gracilariopsis lemaneiformis	Vibrio	Aquacultured
Lesions & thallus bleaching	Porphyra yezoensis	Flavobacterium	Aquacultured
Green decay disease	Undaria pinnatifida	Vibrio	Wild harvest
