# Supplementary material for: Seagrass ecosystems reduce disease risk and economic loss in marine farming production
Source: Proc Natl Acad Sci U S A. 2024 Dec 16;121(52):e2416012121. doi: 10.1073/pnas.2416012121 (PMC11670088; doi:10.1073/pnas.2416012121)
Supplement: Supplementary file 3 — Dataset S02 (CSV) [file pnas.2416012121.sd02.csv]

Country	Latitude	Longitude	Reference Title	Reference name
Tanzania	-6.0022	39.3058	Distribution and symptoms of epiphyte infection in major carrageenophyte-producing farms	Vairappan et al. 2008
Madagascar	-22.1781	43.239	Influence of environmental factors and farming technique on growth and health of farmed Kappaphycus alvarezii (K. cottonii) in south-west Madagascar(22)	Ateweberhan et al. 2015
India	9.7438	79.019	Characterization and identification of isolated bacteria from ice-ice disease infected seaweed Kappaphycus alvarezii	Riyaz 2019
India	8.470	79.02	Microbiome identification from ice ice disease infected Kappaphycus alvarezii using 16S rRNA gene sequence analysis and in silico docking studies against carrageenan degrading bacteria(24)	Riyaz 2020
India	9.981023	79.20264	Characterization and identification of isolated bacteria from ice-ice disease infected seaweed Kappaphycus alvarezii	Riyaz 2019
India	9.288	79.313	Characterization and identification of isolated bacteria from ice-ice disease infected seaweed Kappaphycus alvarezii	Riyaz 2019
China	18.45	110.08333	Changes of Photosynthetic Behaviors in Kappaphycus alvarezii Infected by Epiphyte(25)	Pang et al. 2011
Indonesia	-5.789556	110.44917	Genetic diversity of the causative agent of ice-ice disease of the seaweed Kappaphycus alvarezii from Karimunjawa island, Indonesia(26)	Syafitri et al. 2017
Malaysia	6.036111	116.01722	Distribution and symptoms of epiphyte infection in major carrageenophyte-producing farms	Vairappan et al. 2008
Malaysia	7.312945	116.8931	Role of secondary metabolites as defense chemicals against ice-ice disease bacteria in biofouler at carrageenophyte farms	Vairappan et al 2010
Malaysia	4.5755	118.6993	Role of secondary metabolites as defense chemicals against ice-ice disease bacteria in biofouler at carrageenophyte farms	Vairappan et al 2010
Philippines	4.9194	120.0086	Distribution and symptoms of epiphyte infection in major carrageenophyte-producing farms	Vairappan et al. 2008
Philippines	13.7399	121.0464	Marine-derived fungi from Kappaphycus alvarezii and K. striatum as potential causative agents of ice-ice disease in farmed seaweeds	Solis et al. 2010
Philippines	10.0333	122.0333	Impact of AMPEP on the growth and occurrence of epiphytic Neosiphonia infestation on two varieties of commercially cultivated Kappaphycus alvarezii grown at different depths in the Philippines	Borlonogan et al. 2011
Philippines	6.7566	125.343	Distribution and symptoms of epiphyte infection in major carrageenophyte-producing farms	Vairappan et al. 2008
