# Supplementary material for: Seagrass ecosystems reduce disease risk and economic loss in marine farming production
Source: Proc Natl Acad Sci U S A. 2024 Dec 16;121(52):e2416012121. doi: 10.1073/pnas.2416012121 (PMC11670088; doi:10.1073/pnas.2416012121)
Supplement: Supplementary file 4 — Dataset S03 (CSV) [file pnas.2416012121.sd03.csv]

Treatment	Regency	Site	Region	Latitude, Longitude
Seagrass Removed	Takalar	Punaga 1	Malalaya	-5.5404, 119.4299
Seagrass Removed	Jeneponto	Punagaya 1	Labuang	-5.6094, 119.5502
Seagrass Removed	Jeneponto	Punagaya 2	Bontomante’ne	-5.5876, 119.5464
Seagrass Removed	Bantaeng	Pajukukan 1	Ampalayya	-5.5621, 119.9980
Seagrass Removed	Bantaeng	Pajukukan 2	Ampalayya	-5.5766, 120.0398
Seagrass Removed	Bulukumba	Bontobahari 1	Sapulohe	-5.5123, 120.3325
Seagrass Removed	Bulukumba	Bontobahari 2	Sapulohe	-5.5253, 120.3548
Seagrass Removed	Jeneponto	Bonto Jai 1	Bonto Ba’do	-5.5469, 119.9378
Seagrass Present	Takalar	Punaga 2	Punaga	-5.5027, 119.4302
Seagrass Present	Jeneponto	Garassikang 1	Garassikang	-5.5814, 119.5299
Seagrass Present	Jeneponto	Garassikang 2	Garassikang	-5.5475, 119.5064
Seagrass Present	Takalar	Punaga 4	Punaga	-5.6066, 119.4772
Seagrass Present	Takalar	Punaga 5	Punaga	-5.5909, 119.4382
Seagrass Present	Jeneponto	Garassikang 3	Karampung	-5.5717, 119.4678
Seagrass Present	Jeneponto	Bonto Jai 3	Bonto Ba'do	-5.5845, 119.9044
Seagrass Present	Jeneponto	Bonto Jai 2	Bonto Ba'do	-5.5714, 119.9055
