# Supplementary material for: Seagrass ecosystems reduce disease risk and economic loss in marine farming production
Source: Proc Natl Acad Sci U S A. 2024 Dec 16;121(52):e2416012121. doi: 10.1073/pnas.2416012121 (PMC11670088; doi:10.1073/pnas.2416012121)
Supplement: Supplementary file 5 — Dataset S04 (CSV) [file pnas.2416012121.sd04.csv]

Region	Site	Enhalus acoroides	Thalassia hemprichii	Syringodium isoetifolium	Halophila ovalis	Cymodocea rotundata
Bonto Ba'do	Bonto Jai 2	70%	9%	0%	0%	0%
Garassikang	Garassikang 1	61%	0%	0%	0%	0%
Garassikang	Garassikang 2	67%	0%	0%	0%	0%
Karampung	Garassikang 3	61%	6%	0%	2%	0%
Bonto Ba'do	Bonto Jai 3	66%	8%	4%	0%	1%
Punaga	Punaga 2	39%	0%	0%	0%	0%
Punaga	Punaga 4	67%	14%	6%	5%	0%
Punaga	Punaga 5	71%	13%	3%	0%	0%
