# Supplementary material for: Seagrass ecosystems reduce disease risk and economic loss in marine farming production
Source: Proc Natl Acad Sci U S A. 2024 Dec 16;121(52):e2416012121. doi: 10.1073/pnas.2416012121 (PMC11670088; doi:10.1073/pnas.2416012121)
Supplement: Supplementary file 6 — Dataset S05 (CSV) [file pnas.2416012121.sd05.csv]

	Temperature (°C)	TDS (mg L-1)	Salinity (ppt)	DO (mg L-1)	pH	Turbidity (FNU)	Chlorophyll (μg L-1)	BGA (RFU)	FIB (100 mL-1)	Seaweed Density (m-1)
Seagrass removed	27.2 ± 0.3	34,160.7 ± 45.90	34.6 ± 0.1	6.7 ± 0.2	8.1 ± 0.02	4.6 ± 0.9	3.3 ± 0.4	1.7 ± 0.3	2.3 ± 0.5	10.1 ± 0.9
Seagrass present	29.1 ± 0.2	34,696.3 ± 132.5	35.2 ± 0.1	7.6 ± 0.3	8.2 ± 0.02	7.1 ± 1.0	1.6 ± 0.2	0.9 ± 0.1	2.2 ± 0.7	12.2 ± 1.0
