# Supplementary material for: Seagrass ecosystems reduce disease risk and economic loss in marine farming production
Source: Proc Natl Acad Sci U S A. 2024 Dec 16;121(52):e2416012121. doi: 10.1073/pnas.2416012121 (PMC11670088; doi:10.1073/pnas.2416012121)
Supplement: Supplementary file 7 — Dataset S06 (CSV) [file pnas.2416012121.sd06.csv]

Rank	Country or Territory	Co-cultureable area (km2)	Mean potential revenue (USD)
1	Indonesia	2,731,843	2,540,000
2	Mexico	1,004,039	934,000
3	Australia	960,619	893,000
4	Papua New Guinea	900,774	838,000
5	Marshall Islands	691,401	643,000
6	United States	659,346	613,000
7	Philippines	635,168	591,000
8	Micronesia	516,903	481,000
9	Japan	487,177	453,000
10	India	455,218	423,000
11	Solomon Islands	455,091	423,000
12	Venezuela	415,667	385,991
13	Colombia	382,968	355,684
14	Fiji	359,055	334,000
15	Seychelles	339,022	315,000
16	New Caledonia	311,372	289,385
17	Madagascar	307,828	286,365
18	China	287,526	266,880
19	Brazil	270,182	251,000
20	Dominican Republic	269,679	251,041
21	Maldives	255,795	238,000
22	Cuba	246,432	229,000
23	Vanuatu	221,087	206,000
24	Tonga	218,394	203,000
25	Bahamas	217,792	203,000
26	Jamaica	213,489	198,327
27	France - French Polynesia	212,732	198,000
28	Vietnam	208,298	194,000
29	India - Andaman and Nicobar	201,567	187,000
30	Myanmar	190,122	177,000
31	Cape Verde	180,663	168,000
32	Taiwan	180,244	167,947
33	United States - Northern Mariana Islands	170,981	159,000
34	Federal Republic of Somalia	168,833	157,000
35	United States - Hawaii	167,467	156,000
36	Honduras	163,411	151,529
37	Mozambique	161,859	150,000
38	Greece	152,377	142,000
39	Nicaragua	150,040	140,000
40	Yemen	149,586	139,000
41	Panama	143,275	133,000
42	Republic of Mauritius	138,938	129,000
43	Malaysia	136,202	127,000
44	Palau	136,080	127,000
45	Thailand	135,233	126,000
46	Libya	129,603	121,000
47	Spain - Canary Islands	128,136	119,000
48	Saudi Arabia	126,447	118,000
49	United Kingdom - Cayman Islands	121,205	113,000
50	United Kingdom - Chagos Archipelago	118,945	111,000
51	Haiti	113,916	105,917
52	Oman	112,070	104,000
53	Egypt	110,875	103,000
54	Sri Lanka	101,753	94,609
55	United States - Puerto Rico	98,204	91,309
56	Iran	91,800	85,354
57	France - Réunion	88,734	82,504
58	South Africa	79,879	74,270
59	Equatorial Guinea	76,869	71,471
60	Costa Rica	75,787	70,465
61	Sao Tome and Principe	68,368	63,567
62	Italy	67,354	62,625
63	Comoros	66,900	62,203
64	France - Wallis and Futuna	66,433	61,769
65	Portugal - Madeira	65,547	60,945
66	Gabon	59,798	55,600
67	United States - American Samoa	58,011	53,938
68	Mauritania	56,783	52,796
69	Cyprus	56,428	52,466
70	Tanzania	50,836	47,267
71	Netherlands - Bonaire	50,016	46,505
72	Senegal	49,756	46,263
73	Eritrea	49,208	45,753
74	South Korea	43,493	40,439
75	Nigeria	42,620	39,628
76	Cambodia	42,060	39,107
77	Tunisia	41,841	38,904
78	France - Mayotte	41,635	38,712
79	Saint Vincent and the Grenadines	41,608	38,687
80	Samoa	41,519	38,604
81	Belize	40,827	37,960
82	Qatar	38,571	35,863
83	Australia - Norfolk Island	37,380	34,755
84	Bermuda	36,179	33,638
85	Kenya	34,143	31,745
86	Ghana	34,073	31,680
87	Guinea-Bissau	33,537	31,183
88	Barbados	33,275	30,939
89	Curaçao	33,272	30,936
90	Columbia - Serranilla Bank	32,902	30,592
91	United States - US Virgin Islands	32,691	30,396
92	Antigua and Barbuda	32,618	30,328
93	Niue	32,307	30,039
94	United Kingdom - Turks and Caicos Islands	31,744	29,515
95	United Arab Emirates	31,006	28,829
96	Malta	27,751	25,803
97	Angola	25,399	23,616
98	Sierra Leone	25,399	23,616
99	Trinidad and Tobago	25,129	23,365
100	Grenada	25,053	23,294
101	El Salvador	24,999	23,244
102	United States - Guam	24,971	23,217
103	Aruba	24,912	23,163
104	Peru	24,717	22,982
105	France - Guadeloupe	24,626	22,897
106	France - Juan de Nova Island	24,555	22,831
107	Netherlands - Sint-Eustatius	24,482	22,763
108	Sudan	23,858	22,183
109	France - Europa Island	23,727	22,061
110	Israel	21,681	20,159
111	Republic of the Congo	17,031	15,835
112	Brunei	17,020	15,825
113	East Timor	16,859	15,675
114	Guinea	16,837	15,655
115	Gambia	16,638	15,469
116	Guatemala	16,609	15,443
117	France - Martinique	16,549	15,387
118	Dominica	16,485	15,327
119	Columbia - Bajo Nuevo Bank	16,451	15,296
120	Netherlands - Saba	16,309	15,164
121	France - Collectivity of Saint Martin	16,272	15,130
122	United Kingdom - Anguilla	16,194	15,057
123	United Kingdom - British Virgin Islands	16,154	15,019
124	Palestine	14,499	13,481
125	Lebanon	14,160	13,166
126	Cameroon	8,537	7,938
127	Benin	8,510	7,913
128	Saint Lucia	8,305	7,721
129	Columbia - Quita Sueño Bank	8,274	7,693
130	Columbia - Serrana Bank	8,274	7,693
131	United Kingdom - Montserrat	8,209	7,632
132	Saint Kitts and Nevis	8,173	7,599
133	France - Saint-Barthélemy	8,136	7,565
134	Netherlands - Sint-Maarten	8,136	7,565
135	Chile	8,097	7,529
136	Bangladesh	7,970	7,411
137	Western Sahara	7,970	7,411
138	France - Bassas da India	7,925	7,368
139	Syria	6,974	6,484
140	Turkey	6,974	6,484
141	Algeria	6,828	6,348
